# Supplementary material for: Genotypes and associated traits in Salmonella enterica Newport strains linked to fresh produce-associated outbreaks in the United States
Source: Front Microbiol. 2026 Jan 23;16:1676706. doi: 10.3389/fmicb.2025.1676706 (PMC12876177; doi:10.3389/fmicb.2025.1676706)
Supplement: Supplementary file 1 [file Table_1.XLSX]

## Sheet: Table 1
Table 1. Strain specific genes identified is pariwise comparison
Strain	Locus ID	Products	Genomic location
2012AM-0809	ABCH47_RS00170	hypothetical protein	Chromosome
	ABCH47_RS03140	pirin family protein	Chromosome
	ABCH47_RS04680	CRISPR-associated helicase/endonuclease Cas3	Chromosome
	ABCH47_RS06500	small toxic inner membrane protein TimP	Chromosome
	ABCH47_RS09920	hypothetical protein	Chromosome
	ABCH47_RS10145	protein YoaL	Chromosome
	ABCH47_RS11065	hypothetical protein	Chromosome
	ABCH47_RS11595	LysR family transcriptional regulator	Chromosome
	ABCH47_RS11965	hypothetical protein	Chromosome
	ABCH47_RS12490	hypothetical protein	Chromosome
	ABCH47_RS15610	hypothetical protein	Chromosome
	ABCH47_RS17790	transposase	Chromosome
	ABCH47_RS20005	putative translational regulatory protein ArgL	Chromosome
	ABCH47_RS20075	mgtA regulatory leader peptide MgtL	Chromosome
	ABCH47_RS22070	DUF6890 family protein	Chromosome
	ABCH47_RS22130	GPO family capsid scaffolding protein	Chromosome
	ABCH47_RS22150	hypothetical protein	Chromosome
	ABCH47_RS22160	DNA adenine methylase	Chromosome
	ABCH47_RS22165	hypothetical protein	Chromosome
	ABCH47_RS22170	phage filamentation protein Fil family protein	Chromosome
	ABCH47_RS22175	hypothetical protein	Chromosome
	ABCH47_RS22180	hypothetical protein	Chromosome
	ABCH47_RS23115	MbeB family mobilization protein	plasmid
	ABCH47_RS23120	MbeD family mobilization/exclusion protein	plasmid
	ABCH47_RS23125	quinolone resistance pentapeptide repeat protein QnrB19	plasmid
	ABCH47_RS23135	Rop family plasmid primer RNA-binding protein	plasmid
	ABCH47_RS23140	MobC family plasmid mobilization relaxosome protein	plasmid
SL254	SNSL254_RS00005	conjugative transfer protein MobI(A/C)	Plasmid
	SNSL254_RS00010	hypothetical protein	Plasmid
	SNSL254_RS00015	RepB family plasmid replication initiator protein	Plasmid
	SNSL254_RS00025	hypothetical protein	Plasmid
	SNSL254_RS00030	phosphoadenosine phosphosulfate reductase family protein	Plasmid
	SNSL254_RS00035	hypothetical protein	Plasmid
	SNSL254_RS00040	hypothetical protein	Plasmid
	SNSL254_RS00045	hypothetical protein	Plasmid
	SNSL254_RS00050	hypothetical protein	Plasmid
	SNSL254_RS00055	hypothetical protein	Plasmid
	SNSL254_RS00060	hypothetical protein	Plasmid
	SNSL254_RS00065	S49 family peptidase	Plasmid
	SNSL254_RS00070	DsbA family protein	Plasmid
	SNSL254_RS00075	hypothetical protein	Plasmid
	SNSL254_RS00080	hypothetical protein	Plasmid
	SNSL254_RS00085	Fe3+-siderophore ABC transporter permease	Plasmid
	SNSL254_RS00090	nitrite reductase	Plasmid
	SNSL254_RS00095	hypothetical protein	Plasmid
	SNSL254_RS00100	hypothetical protein	Plasmid
	SNSL254_RS00110	thermonuclease family protein	Plasmid
	SNSL254_RS00115	HU family DNA-binding protein	Plasmid
	SNSL254_RS00120	chromosome segregation protein ParM	Plasmid
	SNSL254_RS00125	XRE family transcriptional regulator	Plasmid
	SNSL254_RS00130	type II toxin-antitoxin system RelE/ParE family toxin	Plasmid
	SNSL254_RS00135	transcriptional regulator	Plasmid
	SNSL254_RS00155	hypothetical protein	Plasmid
	SNSL254_RS00160	hypothetical protein	Plasmid
	SNSL254_RS00165	DUF1643 domain-containing protein	Plasmid
	SNSL254_RS00170	hypothetical protein]	Plasmid
	SNSL254_RS00175	IS6-like element IS26 family transposase	Plasmid
	SNSL254_RS00195	recombinase family protein	Plasmid
	SNSL254_RS00200	hypothetical protein	Plasmid
	SNSL254_RS00205	IS91-like element ISVsa3 family transposase	Plasmid
	SNSL254_RS00210	DUF3363 domain-containing protein	Plasmid
	SNSL254_RS00215	chloramphenicol/florfenicol efflux MFS transporter FloR	Plasmid
	SNSL254_RS00220	LysR family transcriptional regulator	Plasmid
	SNSL254_RS00225	tetracycline efflux MFS transporter Tet(A)	Plasmid
	SNSL254_RS00230	tetracycline resistance transcriptional repressor TetR(A)	Plasmid
	SNSL254_RS00235	transposase	Plasmid
	SNSL254_RS00240	aminoglycoside O-phosphotransferase APH(6)-Id	Plasmid
	SNSL254_RS00245	aminoglycoside O-phosphotransferase APH(3)-Ib	Plasmid
	SNSL254_RS00250	sulfonamide-resistant dihydropteroate synthase Sul2	Plasmid
	SNSL254_RS00255	hypothetical protein	Plasmid
	SNSL254_RS00260	ParA family protein	Plasmid
	SNSL254_RS00265	ParB/RepB/Spo0J family partition protein	Plasmid
	SNSL254_RS00270	helix-turn-helix domain-containing protein	Plasmid
	SNSL254_RS00275	N-6 DNA methylase	Plasmid
	SNSL254_RS00280	hypothetical protein	Plasmid
	SNSL254_RS00285	hypothetical protein	Plasmid
	SNSL254_RS00290	hypothetical protein	Plasmid
	SNSL254_RS00295	hypothetical protein	Plasmid
	SNSL254_RS00300	hypothetical protein	Plasmid
	SNSL254_RS00305	hypothetical protein]	Plasmid
	SNSL254_RS00310	DNA cytosine methyltransferase	Plasmid
	SNSL254_RS00315	hypothetical protein	Plasmid
	SNSL254_RS00320	hypothetical protein	Plasmid
	SNSL254_RS00330	hypothetical protein	Plasmid
	SNSL254_RS00335	hypothetical protein	Plasmid
	SNSL254_RS00340	DNA topoisomerase 3	Plasmid
	SNSL254_RS00345	hypothetical protein	Plasmid
	SNSL254_RS00350	hypothetical protein	Plasmid
	SNSL254_RS00355	MobH family relaxase	Plasmid
	SNSL254_RS00360	conjugative transfer system coupling protein TraD	Plasmid
	SNSL254_RS00365	hypothetical protein	Plasmid
	SNSL254_RS00370	DUF4400 domain-containing protein	Plasmid
	SNSL254_RS00375	hypothetical protein	Plasmid
	SNSL254_RS00380	hypothetical protein	Plasmid
	SNSL254_RS00385	hypothetical protein	Plasmid
	SNSL254_RS00390	hypothetical protein	Plasmid
	SNSL254_RS00395	type IV conjugative transfer system protein TraL	Plasmid
	SNSL254_RS00400	TraE/TraK family type IV conjugative transfer system protein	Plasmid
	SNSL254_RS00405	TraK domain-containing protein	Plasmid
	SNSL254_RS00410	TraB/VirB10 family protein	Plasmid
	SNSL254_RS00415	type IV conjugative transfer system lipoprotein TraV	Plasmid
	SNSL254_RS00420	TraA family conjugative transfer protein	Plasmid
	SNSL254_RS00430	conjugal transfer protein TraC	Plasmid
	SNSL254_RS00435	DsbC family protein	Plasmid
	SNSL254_RS00440	Ig-like domain-containing protein	Plasmid
	SNSL254_RS00445	quaternary ammonium compound efflux SMR transporter SugE	Plasmid
	SNSL254_RS00450	lipocalin family protein	Plasmid
	SNSL254_RS00455	extended-spectrum class C beta-lactamase CMY-2	Plasmid
	SNSL254_RS00465	IS1380-like element ISEcp1 family transposase	Plasmid
	SNSL254_RS00495	type IV secretion system protein TraC	Plasmid
	SNSL254_RS00500	hypothetical protein	Plasmid
	SNSL254_RS00505	S26 family signal peptidase	Plasmid
	SNSL254_RS00510	TrbC family F-type conjugative pilus assembly protein	Plasmid
	SNSL254_RS00515	EAL domain-containing protein	Plasmid
	SNSL254_RS00520	TraU family protein	Plasmid
	SNSL254_RS00525	conjugal transfer mating pair stabilization protein TraN	Plasmid
	SNSL254_RS00530	hypothetical protein	Plasmid
	SNSL254_RS00535	hypothetical protein	Plasmid
	SNSL254_RS00540	hypothetical protein	Plasmid
	SNSL254_RS00545	hypothetical protein]	Plasmid
	SNSL254_RS00550	AAA family ATPase	Plasmid
	SNSL254_RS00555	hypothetical protein	Plasmid
	SNSL254_RS00560	single-stranded DNA-binding protein	Plasmid
	SNSL254_RS00565	phage recombination protein Bet	Plasmid
	SNSL254_RS00570	YqaJ viral recombinase family protein	Plasmid
	SNSL254_RS00575	DUF3150 domain-containing protein	Plasmid
	SNSL254_RS00580	VWA domain-containing protein	Plasmid
	SNSL254_RS00585	hypothetical protein	Plasmid
	SNSL254_RS00590	hypothetical protein	Plasmid
	SNSL254_RS00595	hypothetical protein	Plasmid
	SNSL254_RS00600	class I ribonucleotide reductase maintenance protein YfaE	Plasmid
	SNSL254_RS00605	hypothetical protein	Plasmid
	SNSL254_RS00620	hypothetical protein	Plasmid
	SNSL254_RS00625	hypothetical protein	Plasmid
	SNSL254_RS00630	hypothetical protein	Plasmid
	SNSL254_RS00635	hypothetical protein	Plasmid
	SNSL254_RS00640	DNA cytosine methyltransferase	Plasmid
	SNSL254_RS00645	hypothetical protein	Plasmid
	SNSL254_RS00650	hypothetical protein	Plasmid
	SNSL254_RS00655	hypothetical protein	Plasmid
	SNSL254_RS00660	phosphoadenosine phosphosulfate reductase	Plasmid
	SNSL254_RS00665	hypothetical protein	Plasmid
	SNSL254_RS00670	5-deoxynucleotidase	Plasmid
	SNSL254_RS00675	hypothetical protein	Plasmid
	SNSL254_RS00680	hypothetical protein	Plasmid
	SNSL254_RS00685	hypothetical protein	Plasmid
	SNSL254_RS00690	hypothetical protein	Plasmid
	SNSL254_RS00695	hypothetical protein	Plasmid
	SNSL254_RS00700	DUF7146 domain-containing protein	Plasmid
	SNSL254_RS00705	hypothetical protein	Plasmid
	SNSL254_RS00710	hypothetical protein	Plasmid
	SNSL254_RS00715	IS110-like element IS5075 family transposase	Plasmid
	SNSL254_RS00720	Tn3 family transposase	Plasmid
	SNSL254_RS00725	recombinase family protein	Plasmid
	SNSL254_RS00730	class 1 integron integrase IntI1	Plasmid
	SNSL254_RS00740	aminoglycoside N-acetyltransferase AAC(3)-Via	Plasmid
	SNSL254_RS00745	co-chaperone GroES	Plasmid
	SNSL254_RS00750	chaperonin GroEL	Plasmid
	SNSL254_RS00755	IS91 family transposase	Plasmid
	SNSL254_RS00760	IS256-like element ISEc58 family transposase	Plasmid
	SNSL254_RS00765	quaternary ammonium compound efflux SMR transporter QacE delta 1	Plasmid
	SNSL254_RS00770	sulfonamide-resistant dihydropteroate synthase Sul1	Plasmid
	SNSL254_RS00775	GNAT family N-acetyltransferase	Plasmid
	SNSL254_RS00780	IS21-like element IS1326 family helper ATPase IstB	Plasmid
	SNSL254_RS00785	IS21-like element IS1326 family transposase	Plasmid
	SNSL254_RS00790	IS3 family transposase	Plasmid
	SNSL254_RS00795	TniB family NTP-binding protein	Plasmid
	SNSL254_RS00810	IS6-like element IS26 family transposase	Plasmid
	SNSL254_RS00815	DUF3330 domain-containing protein	Plasmid
	SNSL254_RS00820	broad-spectrum mercury transporter MerE	Plasmid
	SNSL254_RS00825	mercury resistance co-regulator MerD	Plasmid
	SNSL254_RS00830	organomercurial lyase MerB	Plasmid
	SNSL254_RS00835	mercury(II) reductase	Plasmid
	SNSL254_RS00840	mercury resistance system periplasmic binding protein MerP	Plasmid
	SNSL254_RS00845	mercuric transport protein MerT	Plasmid
	SNSL254_RS00850	mercury resistance transcriptional regulator MerR	Plasmid
	SNSL254_RS00855	IS110-like element IS4321 family transposase	Plasmid
	SNSL254_RS00860	hypothetical protein	Plasmid
	SNSL254_RS00865	hypothetical protein	Plasmid
	SNSL254_RS00870	RHS repeat-associated core domain-containing protein	Plasmid
	SNSL254_RS00875	hypothetical protein	Plasmid
	SNSL254_RS00885	hypothetical protein	Plasmid
	SNSL254_RS00890	hypothetical protein	Plasmid
	SNSL254_RS00900	hypothetical protein	Plasmid
	SNSL254_RS00905	tyrosine-type recombinase/integrase	Plasmid
	SNSL254_RS00910	3-5 exonuclease	Plasmid
	SNSL254_RS00915	hypothetical protein	Plasmid
	SNSL254_RS00920	DNA replication terminus site-binding protein	Plasmid
	SNSL254_RS00925	DNA-binding protein	Plasmid
	SNSL254_RS00935	UvrD-helicase domain-containing protein	Plasmid
	SNSL254_RS00940	conjugal transfer protein TraF	Plasmid
	SNSL254_RS00945	conjugal transfer protein TraH	Plasmid
	SNSL254_RS00950	conjugal transfer protein TraG N-terminal domain-containing protein	Plasmid
	SNSL254_RS00955	hypothetical protein	Plasmid
	SNSL254_RS00960	helix-turn-helix domain-containing protein	Plasmid
	SNSL254_RS00965	transglycosylase SLT domain-containing protein	Plasmid
	SNSL254_RS00970	hypothetical protein	Plasmid
	SNSL254_RS00980	H-NS family nucleoid-associated regulatory protein	Plasmid
	SNSL254_RS00985	hypothetical protein	Plasmid
	SNSL254_RS00990	ParM/StbA family protein	Plasmid
	SNSL254_RS00995	NERD domain-containing protein	Plasmid
	SNSL254_RS02415	type VI secretion system ATPase TssH	Chromosome
	SNSL254_RS02625	LysR family transcriptional regulator	Chromosome
	SNSL254_RS03580	bifunctional UDP-sugar hydrolase/5-nucleotidase UshA	Chromosome
	SNSL254_RS04705	glycosyltransferase family 4 protein	Chromosome
	SNSL254_RS05700	membrane protein	Chromosome
	SNSL254_RS05980	RecE family exodeoxyribonuclease	Chromosome
	SNSL254_RS06405	tyrosine-type recombinase/integrase	prophage-1
	SNSL254_RS06410	DUF4224 domain-containing protein	prophage-1
	SNSL254_RS06415	hypothetical protein	prophage-1
	SNSL254_RS06420	siphovirus Gp157 family protein	prophage-1
	SNSL254_RS06425	hypothetical protein	prophage-1
	SNSL254_RS06430	hypothetical protein	prophage-1
	SNSL254_RS06435	hypothetical protein	prophage-1
	SNSL254_RS06440	helix-turn-helix domain-containing protein	prophage-1
	SNSL254_RS06450	toxin YdaT family protein]	prophage-1
	SNSL254_RS06455	hypothetical protein]	prophage-1
	SNSL254_RS06460	helix-turn-helix domain-containing protein	prophage-1
	SNSL254_RS06465	replicative DNA helicase	prophage-1
	SNSL254_RS06470	hypothetical protein	prophage-1
	SNSL254_RS06475	hypothetical protein	prophage-1
	SNSL254_RS06480	MT-A70 family methyltransferase	prophage-1
	SNSL254_RS06490	hypothetical protein	prophage-1
	SNSL254_RS06495	hypothetical protein	prophage-1
	SNSL254_RS06500	DUF1367 family protein	prophage-1
	SNSL254_RS06505	DUF1364 domain-containing protein	prophage-1
	SNSL254_RS06510	DUF1133 family protein	prophage-1
	SNSL254_RS06515	hypothetical protein	prophage-1
	SNSL254_RS06520	HP1 family phage holin	prophage-1
	SNSL254_RS06525	lysozyme	prophage-1
	SNSL254_RS06530	lysis protein	prophage-1
	SNSL254_RS06535	hypothetical protein	prophage-1
	SNSL254_RS06540	hypothetical protein	prophage-1
	SNSL254_RS06545	DUF1073 domain-containing protein	prophage-1
	SNSL254_RS06550	phage head morphogenesis protein	prophage-1
	SNSL254_RS06555	DUF2213 domain-containing protein	prophage-1
	SNSL254_RS06560	structural cement protein Gp24	prophage-1
	SNSL254_RS06565	DUF2184 domain-containing protein	prophage-1
	SNSL254_RS06570	STY1053 family phage-associated protein	prophage-1
	SNSL254_RS06575	DUF4054 domain-containing protein	prophage-1
	SNSL254_RS06580	hypothetical protein	prophage-1
	SNSL254_RS06585	hypothetical protein	prophage-1
	SNSL254_RS06590	LIC_12616 family protein	prophage-1
	SNSL254_RS06595	DUF3383 family protein	prophage-1
	SNSL254_RS06600	phage structural protein	prophage-1
	SNSL254_RS06605	phage tail assembly chaperone	prophage-1
	SNSL254_RS06610	transglycosylase SLT domain-containing protein	prophage-1
	SNSL254_RS06615	phage baseplate protein	prophage-1
	SNSL254_RS06620	phage baseplate plug family protein	prophage-1
	SNSL254_RS06625	hypothetical protein	prophage-1
	SNSL254_RS06630	hypothetical protein	prophage-1
	SNSL254_RS06635	hypothetical protein	prophage-1
	SNSL254_RS06640	Gp138 family membrane-puncturing spike protein	prophage-1
	SNSL254_RS06645	hypothetical protein	prophage-1
	SNSL254_RS06650	baseplate J/gp47 family protein	prophage-1
	SNSL254_RS06655	DUF2612 domain-containing protein	prophage-1
	SNSL254_RS06660	hypothetical protein	prophage-1
	SNSL254_RS06665	tail fiber assembly protein	prophage-1
	SNSL254_RS06670	DUF4376 domain-containing protein	prophage-1
	SNSL254_RS06675	DUF1353 domain-containing protein	prophage-1
	SNSL254_RS06680	hypothetical protein	prophage-1
	SNSL254_RS12565	tail fiber protein	Chromosome
	SNSL254_RS14845	hypothetical protein	prophage-2
	SNSL254_RS14855	PIN domain-containing protein	prophage-2
	SNSL254_RS14965	GPO family capsid scaffolding protein	prophage-2
	SNSL254_RS14985	hypothetical protein	prophage-2
	SNSL254_RS14995	Dam family site-specific DNA-(adenine-N6)-methyltransferase	prophage-2
	SNSL254_RS15000	DUF3850 domain-containing protein	prophage-2
	SNSL254_RS15005	DUF2732 family protein	prophage-2
	SNSL254_RS15010	hypothetical protein	prophage-2
	SNSL254_RS15015	hypothetical protein	prophage-2
	SNSL254_RS15020	phage filamentation protein Fil family protein	prophage-2
	SNSL254_RS15025	phage regulatory CII family protein	prophage-2
	SNSL254_RS15030	hypothetical protein	prophage-2
	SNSL254_RS15035	phage repressor protein CI	prophage-2
	SNSL254_RS15040	tyrosine-type recombinase/integrase	prophage-2
	SNSL254_RS16135	galactarate/glucarate/glycerate transporter GudP	Chromosome
	SNSL254_RS18415	alternative ribosome-rescue factor A	Chromosome
	SNSL254_RS21590	hypothetical protein	Chromosome
	SNSL254_RS21595	DUF2732 family protein	Chromosome
	SNSL254_RS21600	TraR/DksA C4-type zinc finger protein	Chromosome
	SNSL254_RS21605	DUF5405 family protein	Chromosome
	SNSL254_RS21610	replication endonuclease	Chromosome
	SNSL254_RS21615	Fic family protein	Chromosome
	SNSL254_RS21620	hypothetical protein	Chromosome
	SNSL254_RS21625	hypothetical protein	Chromosome
	SNSL254_RS21630	hypothetical protein	Chromosome
	SNSL254_RS21635	terminase ATPase subunit family protein	Chromosome
	SNSL254_RS21640	GPO family capsid scaffolding protein	Chromosome
	SNSL254_RS21645	phage major capsid protein, P2 family	Chromosome
	SNSL254_RS21650	terminase endonuclease subunit	Chromosome
	SNSL254_RS21655	head completion/stabilization protein	Chromosome
	SNSL254_RS21660	tail protein X	Chromosome
	SNSL254_RS21665	hypothetical protein	Chromosome
	SNSL254_RS21670	lysozyme	Chromosome
	SNSL254_RS21675	Rz-like lysis system protein LysB	Chromosome
	SNSL254_RS21680	phage tail protein	Chromosome
	SNSL254_RS21685	phage virion morphogenesis protein	Chromosome
	SNSL254_RS21690	DUF4062 domain-containing protein	Chromosome
	SNSL254_RS21695	phage baseplate assembly protein V	Chromosome
	SNSL254_RS21700	GPW/gp25 family protein	Chromosome
	SNSL254_RS21705	baseplate assembly protein	Chromosome
	SNSL254_RS21710	phage tail protein I	Chromosome
	SNSL254_RS21720	tail fiber assembly protein	Chromosome
	SNSL254_RS21725	phage tail sheath protein	Chromosome
	SNSL254_RS21730	phage major tail tube protein	Chromosome
	SNSL254_RS21735	phage tail assembly protein	Chromosome
	SNSL254_RS21740	phage tail tape measure protein	Chromosome
	SNSL254_RS21745	phage tail protein	Chromosome
	SNSL254_RS21750	phage late control D family protein	Chromosome
	SNSL254_RS21755	DNA-binding transcriptional regulator	Chromosome
	SNSL254_RS21760	hypothetical protein	Chromosome
	SNSL254_RS23065	fimbria/pilus outer membrane usher protein	Chromosome
	SNSL254_RS24460	GpE family phage tail protein	Chromosome
	SNSL254_RS24605	hypothetical protein	Chromosome
	SNSL254_RS25920	hypothetical protein	Chromosome
	SNSL254_RS26085	hypothetical protein	Chromosome
	SNSL254_RS26090	hypothetical protein	Chromosome
	SNSL254_RS26095	hypothetical protein	Plasmid
	SNSL254_RS26225	hypothetical protein	Chromosome
	SNSL254_RS26495	hypothetical protein	Chromosome
	SNSL254_RS26610	PagK family vesicle-borne virulence factor	prophage-1
	SNSL254_RS26615	PagK family vesicle-borne virulence factor	prophage-1
	SNSL254_RS26870	hypothetical protein	Chromosome
	SNSL254_RS26875	hypothetical protein	Chromosome
	SNSL254_RS26880	hypothetical protein	Plasmid
	SNSL254_RS26885	hypothetical protein	Plasmid
	SNSL254_RS26890	hypothetical protein	Chromosome
	SNSL254_RS26910	hypothetical protein	Chromosome
	SNSL254_RS27055	DUF6889 family protein	prophage-1
	SNSL254_RS27140	hypothetical protein	Prophage-2
	SNSL254_RS27180	Rz1-like lysis system protein LysC	Chromosome
	SNSL254_RS27210	FimD/PapC N-terminal domain-containing protein	Chromosome
	SNSL254_RS27285	hypothetical protein	Chromosome
	SNSL254_RS27300	hypothetical protein	Chromosome
	SNSL254_RS27345	phage tail protein	Chromosome
2014K-0684	LU89_003285	integrase arm-type DNA-binding domain-containing protein	Prophage 1
	LU89_003290	hypothetical protein	Prophage 1
	LU89_003295	helix-turn-helix domain-containing protein	Prophage 1
	LU89_003300	toxin-antitoxin system HicB family antitoxin	Prophage 1
	LU89_003305	host cell division inhibitor Icd-like protein	Prophage 1
	LU89_003310	hypothetical protein	Prophage 1
	LU89_003315	hypothetical protein	Prophage 1
	LU89_003320	hypothetical protein	Prophage 1
	LU89_003325	primase-like DNA-binding domain-containing protein	Prophage 1
	LU89_003330	hypothetical protein	Prophage 1
	LU89_003335	hypothetical protein	Prophage 1
	LU89_003340	ClpP-like prohead protease/major capsid protein fusion protein	Prophage 1
	LU89_003345	hypothetical protein	Prophage 1
	LU89_003350	YlcI/YnfO family protein	Prophage 1
	LU89_003355	hypothetical protein	Prophage 1
	LU89_003360	hypothetical protein	Prophage 1
	LU89_003820	response regulator transcription factor	Chromosome
	LU89_004025	hypothetical protein	Chromosome
	LU89_005680	hypothetical protein	Prophage 2
	LU89_005685	Arm DNA-binding domain-containing protein	Prophage 2
	LU89_005690	excisionase	Prophage 2
	LU89_005695	3-5 exonuclease	Prophage 2
	LU89_005700	hypothetical protein	Prophage 2
	LU89_005705	class I SAM-dependent methyltransferase	Prophage 2
	LU89_005715	hypothetical protein	Prophage 2
	LU89_005720	HD family hydrolase	Prophage 2
	LU89_005725	LexA family protein	Prophage 2
	LU89_005730	Cro/CI family transcriptional regulator	Prophage 2
	LU89_005735	YmfL family putative regulatory protein	Prophage 2
	LU89_005740	DUF4222 domain-containing protein	Prophage 2
	LU89_005750	phage N-6-adenine-methyltransferase	Prophage 2
	LU89_005755	DNA cytosine methyltransferase	Prophage 2
	LU89_005760	RusA family crossover junction endodeoxyribonuclease	Prophage 2
	LU89_005765	ORF6N domain-containing protein	Prophage 2
	LU89_005770	DUF968 domain-containing protein	Prophage 2
	LU89_005775	DUF1133 family protein	Prophage 2
	LU89_005780	hypothetical protein	Prophage 2
	LU89_005790	phage holin family protein	Prophage 2
	LU89_005795	phage holin family protein	Prophage 2
	LU89_005800	glycoside hydrolase family 19 protein	Prophage 2
	LU89_005805	hypothetical protein	Prophage 2
	LU89_005810	hypothetical protein	Prophage 2
	LU89_005815	hypothetical protein	Prophage 2
	LU89_005820	hypothetical protein	Prophage 2
	LU89_005825	hypothetical protein	Prophage 2
	LU89_005830	Fur-regulated protein	Prophage 2
	LU89_005870	phage tail protein	Prophage 2
	LU89_005880	phage tail tube protein	Prophage 2
	LU89_005885	phage tail assembly chaperone G	Prophage 2
	LU89_005890	phage tail assembly protein T	Prophage 2
	LU89_005895	phage tail tape measure protein	Prophage 2
	LU89_005900	phage tail protein	Prophage 2
	LU89_005905	phage minor tail protein L	Prophage 2
	LU89_005910	C40 family peptidase	Prophage 2
	LU89_005915	hypothetical protein	Prophage 2
	LU89_005920	tail assembly protein	Prophage 2
	LU89_005925	host specificity protein J	Prophage 2
	LU89_005930	DUF6453 family protein	Prophage 2
	LU89_005935	tail fiber domain-containing protein	Prophage 2
	LU89_005940	DinI family protein	Prophage 2
	LU89_005955	DUF4236 domain-containing protein	Prophage 2
	LU89_006255	RecT family recombinase	Prophage 3
	LU89_006260	RecE family exodeoxyribonuclease	Prophage 3
	LU89_006280	helix-turn-helix domain-containing protein	Prophage 3
	LU89_006285	hypothetical protein	Prophage 3
	LU89_006290	DUF1376 domain-containing protein	Prophage 3
	LU89_006295	replication protein P	Prophage 3
	LU89_006300	DUF977 family protein	Prophage 3
	LU89_006305	membrane-associated sensor domain-containing protein	Prophage 3
	LU89_006310	alkyl/aryl-sulfatase	Prophage 3
	LU89_006315	hypothetical protein	Chromosome
	LU89_006320	hypothetical protein	Prophage 4
	LU89_006345	bacteriophage antitermination protein Q	Prophage 4
	LU89_006355	hypothetical protein	Prophage 4
	LU89_006375	lysis protein	Prophage 4
	LU89_006380	g-type lysoyme inhibitor PliG	Prophage 4
	LU89_006385	terminase small subunit	Prophage 4
	LU89_006390	phage terminase large subunit family protein	Prophage 4
	LU89_006395	phage head-tail joining protein	Prophage 4
	LU89_006400	phage portal protein	Prophage 4
	LU89_006405	S49 family peptidase	Prophage 4
	LU89_006410	head decoration protein	Prophage 4
	LU89_006415	major capsid protein	Prophage 4
	LU89_006420	DNA-packaging protein FI	Prophage 4
	LU89_006425	head-tail joining protein	Prophage 4
	LU89_006435	RNA-guided endonuclease InsQ/TnpB family protein	Prophage 4
	LU89_006440	phage minor tail U family protein	Prophage 4
	LU89_006690	type III secretion system effector protease PipA	Chromosome
	LU89_007450	phage integrase Arm DNA-binding domain-containing protein	Prophage 5
	LU89_007455	excisionase	Prophage 5
	LU89_007460	Eaa protein	Prophage 5
	LU89_007465	hypothetical protein	Prophage 5
	LU89_007470	hypothetical protein	Prophage 5
	LU89_007475	recombination protein RecT	Prophage 5
	LU89_007480	exodeoxyribonuclease VIII	Prophage 5
	LU89_007485	hypothetical protein	Prophage 5
	LU89_007490	YdaE family protein	Prophage 5
	LU89_007495	hypothetical protein	Prophage 5
	LU89_007500	helix-turn-helix domain-containing protein	Prophage 5
	LU89_007505	helix-turn-helix domain-containing protein	Prophage 5
	LU89_007510	hypothetical protein	Prophage 5
	LU89_007515	DUF1376 domain-containing protein	Prophage 5
	LU89_007520	replication protein P	Prophage 5
	LU89_007525	DUF977 family protein	Prophage 5
	LU89_007530	hypothetical protein	Prophage 5
	LU89_007535	Hok/Gef family protein	Prophage 5
	LU89_007545	DUF1367 family protein	Prophage 5
	LU89_007550	hypothetical protein	Prophage 5
	LU89_007555	DUF1364 family protein	Prophage 5
	LU89_007560	DUF1133 family protein	Prophage 5
	LU89_007570	ORF6N domain-containing protein	Prophage 5
	LU89_007575	hypothetical protein	Prophage 5
	LU89_007580	hypothetical protein	Prophage 5
	LU89_007585	DUF2441 domain-containing protein	Prophage 5
	LU89_007590	HP1 family phage holin	Prophage 5
	LU89_007595	lysozyme	Prophage 5
	LU89_007600	lysis protein	Prophage 5
	LU89_007605	DUF826 domain-containing protein	Prophage 5
	LU89_007615	gas vesicle protein	Prophage 5
	LU89_007620	hypothetical protein	Prophage 5
	LU89_007625	TerL protein	Prophage 5
	LU89_007630	DUF1073 domain-containing protein	Prophage 5
	LU89_007635	phage minor head protein	Prophage 5
	LU89_007640	DUF2213 domain-containing protein	Prophage 5
	LU89_007645	hypothetical protein	Prophage 5
	LU89_007650	DUF2184 domain-containing protein	Prophage 5
	LU89_007655	hypothetical protein	Prophage 5
	LU89_007660	DUF4054 domain-containing protein	Prophage 5
	LU89_007665	hypothetical protein	Prophage 5
	LU89_007670	phage collar protein	Prophage 5
	LU89_007675	LIC_12616 family protein	Prophage 5
	LU89_007680	DUF3383 domain-containing protein	Prophage 5
	LU89_007685	phage tail fiber protein	Prophage 5
	LU89_007690	hypothetical protein	Prophage 5
	LU89_007695	transcription elongation factor GreA	Prophage 5
	LU89_007700	transglycosylase SLT domain-containing protein	Prophage 5
	LU89_007705	phage baseplate protein	Prophage 5
	LU89_007710	phage baseplate plug protein	Prophage 5
	LU89_007715	baseplate hub protein	Prophage 5
	LU89_007720	Gp138 family membrane-puncturing spike protein	Prophage 5
	LU89_007725	hypothetical protein	Prophage 5
	LU89_007730	baseplate J/gp47 family protein	Prophage 5
	LU89_007735	DUF2612 domain-containing protein	Prophage 5
	LU89_007745	tail fiber assembly protein	Prophage 5
	LU89_007750	PagK family vesicle-borne virulence factor	Prophage 5
	LU89_007760	arsenic transporter	Prophage 5
	LU89_007770	type III secretion system effector E3 ubiquitin transferase SspH1	Prophage 5
	LU89_007780	SOS response-associated peptidase	Prophage 5
	LU89_010835	protein YoaL	Chromosome
	LU89_011260	DUF4034 domain-containing protein	Chromosome
	LU89_011775	type III secretion system effector arginine glycosyltransferase SseK3	Prophage 6
	LU89_011905	hypothetical protein	Prophage 6
	LU89_011920	glycoside hydrolase family 19 protein	Prophage 6
	LU89_011930	hypothetical protein	Prophage 6
	LU89_011935	hypothetical protein	Prophage 6
	LU89_011940	hypothetical protein	Prophage 6
	LU89_011960	phage N-6-adenine-methyltransferase	Prophage 6
	LU89_011970	helix-turn-helix domain-containing protein	Prophage 6
	LU89_012030	hypothetical protein	Prophage 6
	LU89_012035	DUF262 domain-containing protein	Prophage 6
	LU89_012930	fimbrial biogenesis outer membrane usher protein	Chromosome
	LU89_013050	small membrane protein YohP	Chromosome
	LU89_014715	IS1 family transposase	Chromosome
	LU89_014830	small toxic inner membrane protein TimP	Chromosome
	LU89_015080	type III secretion effector GogB	Prophage 7
	LU89_015090	PagK family vesicle-borne virulence factor	Prophage 7
	LU89_015115	PagK family vesicle-borne virulence factor	Prophage 7
	LU89_015125	macro domain-containing protein	Prophage 7
	LU89_015130	phage tail protein	Prophage 7
	LU89_015135	hypothetical protein	Prophage 7
	LU89_015140	host specificity protein J	Prophage 7
	LU89_016150	transketolase	Chromosome
	LU89_016155	SDR family NAD(P)-dependent oxidoreductase	Chromosome
	LU89_016160	MFS transporter	Chromosome
	LU89_017080	hypothetical protein	Chromosome
	LU89_018060	SEL1-like repeat protein	Chromosome
	LU89_018390	autotransporter outer membrane beta-barrel domain-containing protein	Chromosome
	LU89_018640	antiviral reverse transcriptase Drt3b	Chromosome
	LU89_018645	antiviral reverse transcriptase Drt3a	Chromosome
	LU89_018650	ogr/Delta-like zinc finger family protein	Chromosome
	LU89_018655	septation initiation protein	Chromosome
	LU89_018660	DUF927 domain-containing protein	Chromosome
	LU89_018665	DUF5375 family protein	Chromosome
	LU89_018670	hypothetical protein	Chromosome
	LU89_018675	hypothetical protein	Chromosome
	LU89_018680	host cell division inhibitor Icd-like protein	Chromosome
	LU89_018685	hypothetical protein	Chromosome
	LU89_018690	hypothetical protein	Chromosome
	LU89_018695	tyrosine-type recombinase/integrase	Chromosome
	LU89_018830	hypothetical protein	Chromosome
	LU89_018840	transposase	Chromosome
	LU89_020230	transcriptional regulator	Chromosome
	LU89_020910	hypothetical protein]	Prophage 8
	LU89_020915	primase-helicase zinc-binding domain-containing protein	Prophage 8
	LU89_020920	DUF5375 domain-containing protein	Prophage 8
	LU89_020925	hypothetical protein	Prophage 8
	LU89_020930	host cell division inhibitor Icd-like protein	Prophage 8
	LU89_020935	helix-turn-helix transcriptional regulator	Prophage 8
	LU89_020945	ogr/Delta-like zinc finger family protein	Prophage 8
	LU89_020950	phage polarity suppression protein	Prophage 8
	LU89_020955	AAA family ATPase	Prophage 8
	LU89_020960	HNH endonuclease	Prophage 8
	LU89_021060	hypothetical protein	Chromosome
	LU89_021130	mgtA regulatory leader peptide MgtL	Chromosome
	LU89_022250	phage tail sheath subtilisin-like domain-containing protein	Prophage 9
	LU89_022335	hypothetical protein	Chromosome
	LU89_022795	hypothetical protein	Chromosome
	LU89_023225	sulfite exporter TauE/SafE family protein	Chromosome
2012K-1235	ABCH41_00155	hypothetical protein	Chromosome
	ABCH41_00290	cytochrome c biogenesis heme-transporting ATPase CcmA	Chromosome
	ABCH41_00295	heme exporter protein CcmB	Chromosome
	ABCH41_02305	alternative ribosome-rescue factor A	Chromosome
	ABCH41_02370	hypothetical protein	Chromosome
	ABCH41_04560	galactarate/glucarate/glycerate transporter GudP	Chromosome
	ABCH41_04855	IS3-like element ISSen1 family transposase	Chromosome
	ABCH41_05370	carboxymuconolactone decarboxylase family protein	Chromosome
	ABCH41_05600	integrase domain-containing protein	Chromosome
	ABCH41_05900	DUF4060 family protein	prophage2
	ABCH41_05905	RecT family recombinase	prophage2
	ABCH41_05910	RecE family exodeoxyribonuclease	prophage2
	ABCH41_05915	DNA breaking-rejoining protein	prophage2
	ABCH41_05920	YdaE family protein	prophage2
	ABCH41_05930	hypothetical protein	prophage2
	ABCH41_05935	hypothetical protein	prophage2
	ABCH41_05940	AAA family ATPase	prophage2
	ABCH41_05950	YdaS family helix-turn-helix protein	prophage2
	ABCH41_05955	CII family transcriptional regulator	prophage2
	ABCH41_05960	replication protein	prophage2
	ABCH41_05965	replication protein P	prophage2
	ABCH41_05970	ParB/RepB/Spo0J family partition protein	prophage2
	ABCH41_05980	M85 family metallopeptidase	prophage2
	ABCH41_05990	hypothetical protein	prophage2
	ABCH41_06000	hypothetical protein	prophage2
	ABCH41_06005	recombination protein NinG	prophage2
	ABCH41_06010	YlcG family protein	prophage2
	ABCH41_06015	antitermination protein	prophage2
	ABCH41_06025	structural protein	prophage2
	ABCH41_06030	DUF2514 family protein	prophage2
	ABCH41_06035	YfbU family protein	prophage2
	ABCH41_06040	terminase small subunit	prophage2
	ABCH41_06045	hypothetical protein	prophage2
	ABCH41_06050	phage portal protein	prophage2
	ABCH41_06055	hypothetical protein	prophage2
	ABCH41_06060	NUDIX domain-containing protein	prophage2
	ABCH41_06065	hypothetical protein	Chromosome
	ABCH41_06070	major capsid family protein	Chromosome
	ABCH41_06075	hypothetical protein	Chromosome
	ABCH41_06080	hypothetical protein	Chromosome
	ABCH41_06085	hypothetical protein	Chromosome
	ABCH41_06090	hypothetical protein	Chromosome
	ABCH41_06095	hypothetical protein	Chromosome
	ABCH41_06100	hypothetical protein	Chromosome
	ABCH41_06105	hypothetical protein	Chromosome
	ABCH41_06110	hypothetical protein	Chromosome
	ABCH41_06115	hypothetical protein	Chromosome
	ABCH41_06120	hypothetical protein	Chromosome
	ABCH41_06125	hypothetical protein	Chromosome
	ABCH41_06130	hypothetical protein	Chromosome
	ABCH41_06135	hypothetical protein	Chromosome
	ABCH41_06140	baseplate J/gp47 family protein	Chromosome
	ABCH41_06145	hypothetical protein	Chromosome
	ABCH41_06160	PagK family vesicle-borne virulence factor	Chromosome
	ABCH41_06165	DUF4765 family protein	Chromosome
	ABCH41_06505	intimin-like inverse autotransporter SinH	Chromosome
	ABCH41_07650	MFS transporter	Chromosome
	ABCH41_07885	tail fiber protein	Chromosome
	ABCH41_08185	hypothetical protein	Chromosome
	ABCH41_08335	PfkB family carbohydrate kinase	Chromosome
	ABCH41_08440	MFS transporter	Chromosome
	ABCH41_08790	SPI-1 type III secretion system effector HECT-type E3 ubiquitin transferase SopA	Chromosome
	ABCH41_09195	hypothetical protein	prophage3
	ABCH41_09270	Dam family site-specific DNA-(adenine-N6)-methyltransferase	prophage3
	ABCH41_09290	antitermination protein	prophage3
	ABCH41_09295	hypothetical protein	prophage3
	ABCH41_09300	phage holin, lambda family	prophage3
	ABCH41_09305	glycoside hydrolase family protein	prophage3
	ABCH41_09310	DUF2570 domain-containing protein	prophage3
	ABCH41_09315	peptidase	prophage3
	ABCH41_09320	IS21-like element ISSen8 family transposase	prophage3
	ABCH41_09325	IS21-like element ISSen3 family helper ATPase IstB	prophage3
	ABCH41_09330	hypothetical protein	prophage3
	ABCH41_09460	cold shock protein YdfK	prophage3
	ABCH41_09465	YnaM/YnfT family protein	prophage3
	ABCH41_09470	hypothetical protein	prophage3
	ABCH41_09475	hypothetical protein	prophage3
	ABCH41_10185	helix-turn-helix domain-containing protein	Chromosome
	ABCH41_10635	hypothetical protein	Chromosome
	ABCH41_11870	hypothetical protein	Chromosome
	ABCH41_13145	DNA topoisomerase III	Chromosome
	ABCH41_13220	hypothetical protein	Chromosome
	ABCH41_13395	hypothetical protein	Chromosome
	ABCH41_14440	superoxide dismutase	prophage-4
	ABCH41_14445	Ail/Lom family outer membrane beta-barrel protein	prophage-4
	ABCH41_14540	hypothetical protein	prophage-4
	ABCH41_14545	hypothetical protein	prophage-4
	ABCH41_14550	hypothetical protein	prophage-4
	ABCH41_14555	antitermination protein	prophage-4
	ABCH41_14575	DUF1367 family protein	prophage-4
	ABCH41_14580	hypothetical protein	prophage-4
	ABCH41_14585	DinI family protein	prophage-4
	ABCH41_14595	ead/Ea22-like family protein	prophage-4
	ABCH41_16300	sigma-54-dependent Fis family transcriptional regulator	Chromosome
	ABCH41_17540	fructokinase	Chromosome
	ABCH41_18050	polymorphic toxin type 47 domain-containing protein	Chromosome
	ABCH41_20080	restriction endonuclease	Chromosome
	ABCH41_20085	TA system toxin CbtA family protein	Chromosome
	ABCH41_20090	type IV toxin-antitoxin system YeeU family antitoxin	Chromosome
	ABCH41_20095	DNA repair protein RadC	Chromosome
	ABCH41_20100	antirestriction protein	Chromosome
	ABCH41_20105	DUF932 domain-containing protein	Chromosome
	ABCH41_20115	IrmA family protein	Chromosome
	ABCH41_20120	YfjS/YafY family lipoprotein	Chromosome
	ABCH41_20125	hypothetical protein	Chromosome
	ABCH41_20130	WYL domain-containing protein	Chromosome
	ABCH41_20135	GTPase family protein	Chromosome
	ABCH41_20140	hypothetical protein	Chromosome
	ABCH41_20145	AlpA family transcriptional regulator	Chromosome
	ABCH41_20150	hypothetical protein	Chromosome
	ABCH41_20155	inovirus-type Gp2 protein	Chromosome
	ABCH41_20160	putative zinc ribbon protein	Chromosome
	ABCH41_20165	hypothetical protein	Chromosome
	ABCH41_20170	zinc-ribbon domain-containing protein	Chromosome
	ABCH41_20175	hypothetical protein	Chromosome
	ABCH41_20180	WYL domain-containing protein	Chromosome
	ABCH41_20185	type I restriction endonuclease	Chromosome
	ABCH41_20190	class I SAM-dependent DNA methyltransferase	Chromosome
	ABCH41_20195	restriction endonuclease subunit S	Chromosome
	ABCH41_21500	phage tail protein	prophage-5
	ABCH41_21505	tail protein X	prophage-5
	ABCH41_21510	phage late control D family protein	prophage-5
	ABCH41_21565	histidine biosynthesis protein	Chromosome
	ABCH41_23040	peptide IlvX	Chromosome
	ABCH41_23165	replication/maintenance protein RepL	Chromosome
	ABCH41_23170	MobV family relaxase	Chromosome
	ABCH41_23175	antitoxin VbhA family protein	Chromosome
	ABCH41_23180	hypothetical protein	Chromosome
