# Supplementary material for: Genotypes and associated traits in Salmonella enterica Newport strains linked to fresh produce-associated outbreaks in the United States
Source: Front Microbiol. 2026 Jan 23;16:1676706. doi: 10.3389/fmicb.2025.1676706 (PMC12876177; doi:10.3389/fmicb.2025.1676706)
Supplement: Supplementary file 2 [file Table_2.XLSX]

## Sheet: Table 2
Table 2. Virulence genes in S. enterica Newport strains.
Virulence factors	Genes	SL254 (ST45)	2010K-0904 (ST45)	2012AM-0809 (ST45)	2018K-0489 (ST31)	2010K-1120 (ST118)	2012K-1235 (ST118)	2014K-0468 (ST118)	2014K-0684 (ST118)	2017K-1226 (ST118)	2013K-0316 (ST5)	2017K-0725 (ST5)
T3SS-1 secreted effectors	avrA	SNSL254_RS15595*	DXW89_08520*	ABCH47_05090*	DC644_08040	A6B56_16005	ABCH41_05060*	PO41_003857*	LU89_05135*	CXA33_04410*	LIX38_001697*	CKS46_08485*
	sipA	SNSL254_RS15680	DXW89_08610	ABCH47_05005	DC644_07955	A6B56_16090	ABCH41_04975	PO41_003874	LU89_05050	CXA33_04495	LIX38_001680	CKS46_08570
	sipB	SNSL254_RS15695	DXW89_08625	ABCH47_04990	DC644_07940	A6B56_16105	ABCH41_04960	PO41_003877	LU89_05035	CXA33_04510	LIX38_001677	CKS46_08585
	sipC	SNSL254_RS15690	DXW89_08620	ABCH47_04995	DC644_07945	A6B56_16100	ABCH41_04965	PO41_003876	LU89_05040	CXA33_04505	LIX38_001678	CKS46_08580
	sipD	SNSL254_RS15685	DXW89_08615	ABCH47_05000	DC644_07950	A6B56_16095	ABCH41_04970	PO41_003875	LU89_05045	CXA33_04500	LIX38_001679	CKS46_08575
	sopA	SNSL254_RS11720	DXW89_21675	ABCH47_08825	DC644_05035	A6B56_11580	ABCH41_08790	PO41_003120*	LU89_12445*	CXA33_21375*	LIX38_001023*	CKS46_04465*
	sopB	SNSL254_RS06705	DXW89_12375	ABCH47_13875	DC644_22985	A6B56_04205	ABCH41_14190	PO41_000749	LU89_06710	CXA33_10290	LIX38_004301	CKS46_20820
	sopD	SNSL254_RS16020	DXW89_08945	ABCH47_04665	DC644_07660	A6B56_08270	ABCH41_04655	PO41_002137	LU89_04735	CXA33_04805	LIX38_001618	CKS46_08880
	sopE2	SNSL254_RS10575	DXW89_19440	ABCH47_09975	DC644_03865	A6B56_03750	ABCH41_10280	PO41_000657	LU89_10970	CXA33_14625	LIX38_000734	CKS46_03275
	sopE	-	DXW89_12170	-	-	-	-	-	-	-	-	-
	sptP	SNSL254_RS15660	DXW89_08590	ABCH47_05025	DC644_07975	A6B56_16070	ABCH41_04995	PO41_003870	LU89_05070	CXA33_04475	LIX38_001684	CKS46_08550
T3SS-2 secreted effectors	gogB	SNSL254_RS14280	-	ABCH47_06240	DC644_19205	-	-	-	LU89_15080	-	LIX38_002691	CKS46_09490
	pipB2	SNSL254_RS15145	DXW89_08045	ABCH47_05525	DC644_08505	A6B56_15545	ABCH41_05495	PO41_003764	LU89_05570	CXA33_03950	LIX38_001783	CKS46_08025
	pipB	SNSL254_RS06690	DXW89_12360	ABCH47_13890	DC644_22970	A6B56_04220	ABCH41_14205	PO41_000752	LU89_06695	CXA33_10275	LIX38_004298	CKS46_20805
	sifA	SNSL254_RS07380	DXW89_18755	ABCH47_13215	DC644_00555	A6B56_00455	ABCH41_13525	PO41_003989	LU89_07375	CXA33_08950	LIX38_000090	CKS46_20350
	sifB	SNSL254_RS09295	DXW89_01930	ABCH47_11300	DC644_02540	A6B56_02420	ABCH41_11605	PO41_000391	LU89_09640	CXA33_15630	LIX38_000471	CKS46_01945
	sopD2	SNSL254_RS05790	DXW89_16740	ABCH47_14515	DC644_21685	A6B56_04545	ABCH41_14830	PO41_000818	LU89_15550	CXA33_18030	LIX38_003921	CKS46_17295
	ssaB	SNSL254_RS08245	DXW89_00820	ABCH47_12365	DC644_01455	A6B56_01325	ABCH41_12675	PO41_000170	LU89_08565	CXA33_00785	LIX38_000259	CKS46_00850
	sseF	SNSL254_RS08300	DXW89_00875	ABCH47_12310	DC644_01510	A6B56_01385	ABCH41_12620	PO41_000182	LU89_08620	CXA33_00845	LIX38_000270	CKS46_00910
	sseG	SNSL254_RS08305	DXW89_00880	ABCH47_12305	DC644_01515	A6B56_01390	ABCH41_12615	PO41_000183	LU89_08625	CXA33_00850	LIX38_000271	CKS46_00915
	sseI	SNSL254_RS06225	-	ABCH47_14075	DC644_19950	-	ABCH41_14390	-	LU89_06510	-	LIX38_004261	CKS46_20620
	sseJ	SNSL254_RS09435	DXW89_02080	ABCH47_11155	DC644_02685	A6B56_02565	ABCH41_11460	PO41_000420	LU89_09785	CXA33_05680	LIX38_004687	CKS46_02090
	sseK1	-	-	-	-	-	-	-	-	-	LIX38_000893	-
	sseK2	SNSL254_RS12080	DXW89_12935	ABCH47_08440	DC644_15785	A6B56_11995	ABCH41_08370	PO41_003203	LU89_12865; LU89_11775	CXA33_15480	LIX38_001106	CKS46_04880
	sseL	SNSL254_RS12790	DXW89_07650	ABCH47_07735	DC644_14900	A6B56_14915	ABCH41_07665	PO41_002900	LU89_13565	CXA33_20000	LIX38_002992	CKS46_11000
	sspH1	-	-	-	-	-	-	PO41_000007	LU89_07770	CXA33_22595	-	CKS46_00035
	sspH2	SNSL254_RS12555	DXW89_13440	ABCH47_07960	DC644_16260	A6B56_12470*	ABCH41_07890	PO41_003300	LU89_13340	CXA33_21070	LIX38_001201	CKS46_05355
T3SS effectors secreted via both systems	slrP	SNSL254_RS05110	DXW89_18000	ABCH47_15200	DC644_13690	A6B56_05250	ABCH41_15535	PO41_000961	LU89_16265	CXA33_13440	LIX38_004060	CKS46_18000
Immune modulation	rck	SNSL254_RS07505	DXW89_00035	ABCH47_13105	DC644_00675	A6B56_00575	ABCH41_13415	PO41_000020	LU89_07830	CXA33_00035	LIX38_000111	CKS46_00100
*Genes carrying mutations; -, no homologs were detected.
