# Supplementary material for: Genotypes and associated traits in Salmonella enterica Newport strains linked to fresh produce-associated outbreaks in the United States
Source: Front Microbiol. 2026 Jan 23;16:1676706. doi: 10.3389/fmicb.2025.1676706 (PMC12876177; doi:10.3389/fmicb.2025.1676706)
Supplement: Supplementary file 3 [file Table_3.XLSX]

## Sheet: Table 3
Table 3. Genes encoding adherence factors in S. enterica Newport strains
Adherence factors	Genes	Product	SL254 (ST45)	2010K-0904 (ST45)	2012AM-0809 (ST45)	2018K-0489 (ST31)	2010K-1120 (ST118)	2012K-1235 (ST118)	2014K-0468 (ST118)	2014-0684 (ST118)	2017K-1226 (ST118)	2013K-0316 (ST5)	2017K-0725 (ST5)
Adhsins	bapA	Biofilm-associated protein BapA	SNSL254_RS14825	DXW89_07900	ABCH47_05655	DC644_08815	A6B56_15215	ABCH41_05625	PO41_003747	LU89_20940	CXA33_20720	LIX38_001808	CKS46_07600
	bigA	Autotransporter adhesin BigA	SNSL254_RS18750*	DXW89_10845*	ABCH47_01950*	DC644_21465	A6B56_170208*	ABCH41_01970	PO41_002513	LU89_01965	CXA33_02980	LIX38_002205*	CKS46_07065*
	misL	Intestinal colonization autotransporter adhesin MisL	SNSL254_RS20090	DXW89_11170	ABCH47_00600	DC644_09215	A6B56_22645	ABCH41_00585	PO41_002235	LU89_00580	CXA33_18820	LIX38_004722; LIX38_001929	CKS46_05680
	pagN	Adhesin/invasin protein PagN	SNSL254_RS02635	DXW89_04425	ABCH47_17665	DC644_12775	A6B56_10565	ABCH41_17975	PO41_003714	LU89_18785	CXA33_13035	LIX38_003826	CKS46_19105
	ratA	DUF823/DUF824 repeat adhesin RatA	SNSL254_RS13935	DXW89_16715	ABCH47_06585	DC644_17300	A6B56_17760	ABCH41_06515	PO41_002667*	LU89_14725	CXA33_01220	LIX38_002761	CKS46_09835
	ratB	DUF823/DUF824 repeat adhesin RatB	SNSL254_RS13930	DXW89_16720	ABCH47_06590	DC644_17305	A6B56_17765	ABCH41_06520	PO41_002668	LU89_14720	CXA33_01225	LIX38_002762	CKS46_09840
	sadA	Trimeric autotransporter adhesin SadA	SNSL254_RS19775	DXW89_11505	ABCH47_00920	DC644_09535	A6B56_19860*	ABCH41_00900	PO41_002297	LU89_00895	CXA33_14990	LIX38_001991	CKS46_05990
	shdA	Fibronectin-binding autotransporter adhesin ShdA	SNSL254_RS13925	DXW89_06450	ABCH47_06600	DC644_17315	A6B56_13765	ABCH41_06525	PO41_002670	LU89_14710	CXA33_01230	LIX38_002764	CKS46_09850
	siiE	Non-fimbrial adhesin SiiE	SNSL254_RS22745	DXW89_23755*;DXW89_23875*;DXW89_22235*	ABCH47_20930	DC644_15575	A6B56_13740	ABCH41_21240	PO41_001638	LU89_22015	CXA33_11015	LIX38_003241	CKS46_13810
	sinH	Intimin-like inverse autotransporter SinH	SNSL254_RS13945	DXW89_16705	ABCH47_06575	DC644_19540	A6B56_17750	ABCH41_06505	PO41_002665	LU89_14735*	CXA33_01210	LIX38_002759	CKS46_09825
Fimbriae	bcfA	Bovine colonization factor (Bcf) fimbriae	SNSL254_RS01125	DXW89_05750	ABCH47_19155	DC644_10615	A6B56_18655	ABCH41_19445	PO41_001303	LU89_20275	CXA33_08070	LIX38_002519	CKS46_12055
	bcfB		SNSL254_RS01130	DXW89_05745	ABCH47_19150	DC644_10610	A6B56_18650	ABCH41_19440	PO41_001302	LU89_20270	CXA33_08065	LIX38_002518	CKS46_12050
	bcfC		SNSL254_RS01135	DXW89_05740	ABCH47_19145	DC644_10605	A6B56_18645	ABCH41_19435	PO41_001301	LU89_20265	CXA33_08060	LIX38_002517	CKS46_12045
	bcfD		SNSL254_RS01140	DXW89_05735	ABCH47_19140	DC644_10600	A6B56_18640	ABCH41_19430	PO41_001300	LU89_20260	CXA33_08055	LIX38_002516	CKS46_12040
	bcfE		SNSL254_RS01145	DXW89_05730	ABCH47_19135	DC644_10595	A6B56_18635	ABCH41_19425	PO41_001299	LU89_20255	CXA33_08050	LIX38_002515	CKS46_12035
	bcfF		SNSL254_RS01150	DXW89_05725	ABCH47_19130	DC644_10590	A6B56_18630	ABCH41_19420	PO41_001298	LU89_20250	CXA33_08045	LIX38_002514	CKS46_12030
	bcfG		SNSL254_RS01155	DXW89_05720	ABCH47_19125	DC644_10585	A6B56_18625	ABCH41_19415	PO41_001297	LU89_20245	CXA33_08040	LIX38_002513	CKS46_12025
	csgG	Curli fimbriae	SNSL254_RS06950	DXW89_12650	ABCH47_13640	DC644_00130	A6B56_00030	ABCH41_13950	PO41_003903	LU89_06950	CXA33_10535	LIX38_000005	CKS46_19925
	csgF		SNSL254_RS06955	DXW89_12655	ABCH47_13635	DC644_00135	A6B56_00035	ABCH41_13945	PO41_003904	LU89_06955	CXA33_10540	LIX38_000006	CKS46_19930
	csgE		SNSL254_RS06960	DXW89_12660	ABCH47_13630	DC644_00140	A6B56_00040	ABCH41_13940	PO41_003905	LU89_06960	CXA33_10545	LIX38_000007	CKS46_19935
	csgD		SNSL254_RS06965	DXW89_12665	ABCH47_13625	DC644_00145	A6B56_00045	ABCH41_13935	PO41_003906	LU89_06965	CXA33_10550	LIX38_000008	CKS46_19940
	csgB		SNSL254_RS06970	DXW89_18325	ABCH47_13620	DC644_00150	A6B56_00050	ABCH41_13930	PO41_003908	LU89_06970	CXA33_08545	LIX38_000009	CKS46_19945
	csgA		SNSL254_RS06975	DXW89_18330	ABCH47_13615	DC644_00155	A6B56_00055	ABCH41_13925	PO41_003909	LU89_06975	CXA33_08550	LIX38_000010	CKS46_19950
	csgC		SNSL254_RS06980	DXW89_18335	ABCH47_13610	DC644_00160	A6B56_00060	ABCH41_13920	PO41_003910	LU89_06980	CXA33_08555	LIX38_000011	CKS46_19955
	lpfA	Long polar fimbriae (Lpf)	SNSL254_RS19535	DXW89_10030	ABCH47_01155	DC644_09775	A6B56_16205	ABCH41_01155	PO41_002349	LU89_01150	CXA33_02160	LIX38_002042	CKS46_06250
	lpfB		SNSL254_RS19530	DXW89_10035	ABCH47_01160	DC644_09780	A6B56_16210	ABCH41_01160	PO41_002350	LU89_01155	CXA33_02165	LIX38_002043	CKS46_06255
	lpfC		SNSL254_RS19525	DXW89_10040	ABCH47_01165	DC644_09785	A6B56_16215	ABCH41_01165	PO41_002351	LU89_01160	CXA33_02170	LIX38_002044	CKS46_06260
	lpfD		SNSL254_RS19520	DXW89_10045	ABCH47_01170	DC644_09790	A6B56_16220	ABCH41_01170	PO41_002352	LU89_01165	CXA33_02175	LIX38_002045	CKS46_06265
	lpfE		SNSL254_RS19515	DXW89_10050	ABCH47_01175	DC644_09795	A6B56_16225	ABCH41_01175	PO41_002353	LU89_01170	CXA33_02180	LIX38_002046	CKS46_06270
	pegA	Peg fimbriae	SNSL254_RS12160	DXW89_13010	ABCH47_08365	DC644_15860	-	-	-	-	-	-	-
	pegB		SNSL254_RS12155	DXW89_13005	ABCH47_08370	DC644_15855	-	-	-	-	-	-	-
	pegC		SNSL254_RS12150	DXW89_13000	ABCH47_08375	DC644_15850	-	-	-	-	-	-	-
	pegD		SNSL254_RS12145	DXW89_12995	ABCH47_08380	DC644_15845	-	-	-	-	-	-	-
	safA	Salmonella atypical fimbriae (Saf)	SNSL254_RS02590	DXW89_04465	ABCH47_17705	DC644_12815	A6B56_10605	ABCH41_18015	PO41_004296	LU89_18825	-	LIX38_003834	CKS46_19145
	safB		SNSL254_RS02595	DXW89_04460	ABCH47_17700	DC644_12810	A6B56_10600	ABCH41_18010	PO41_004295	LU89_18820	-	LIX38_003833	CKS46_19140
	safC		SNSL254_RS02600	DXW89_04455	ABCH47_17695	DC644_12805	A6B56_10595	ABCH41_18005	PO41_004294	LU89_18815	CXA33_13065	LIX38_003832	CKS46_19135
	safD		SNSL254_RS02605	DXW89_04450	ABCH47_17690	DC644_12800	A6B56_10590	ABCH41_18000	PO41_004293	LU89_18810	CXA33_13060	LIX38_003831	CKS46_19130
	stbA	Stb fimbriae	SNSL254_RS02805	DXW89_04260	ABCH47_17500	DC644_12610	A6B56_10400	ABCH41_17810	PO41_003667	LU89_18560	CXA33_12870	LIX38_003793	CKS46_18940
	stbB		SNSL254_RS02800	DXW89_04265	ABCH47_17505	DC644_12615	A6B56_10405	ABCH41_17815	PO41_003668	LU89_18565	CXA33_12875	LIX38_003794	CKS46_18945
	stbC		SNSL254_RS02795	DXW89_04270	ABCH47_17510	DC644_12620	A6B56_10410	ABCH41_17820	PO41_003669	LU89_18570	CXA33_12880	LIX38_003795	CKS46_18950
	stbD		SNSL254_RS02790	DXW89_04275	ABCH47_17515	DC644_12625	A6B56_10415	ABCH41_17825	PO41_003670	LU89_18575	CXA33_12885	LIX38_003796	CKS46_18955
	stbE		SNSL254_RS02785	DXW89_04280	ABCH47_17520	DC644_12630	A6B56_10420	ABCH41_17830	PO41_003671	LU89_18580	CXA33_12890	LIX38_003797	CKS46_18960
	stcA	Stc fimbriae	-	-	-	-	A6B56_12070	ABCH41_08295	PO41_003219	LU89_12940	CXA33_15400	LIX38_001121	CKS46_04955
	stcB		-	-	-	-	A6B56_12065	ABCH41_08300	PO41_003218	LU89_12935	CXA33_15405	LIX38_001120	CKS46_04950
	stcC		-	-	-	-	A6B56_12060	ABCH41_08305*	PO41_003217	LU89_12930	CXA33_15410	LIX38_001119	CKS46_04945
	stcD		-	-	-	-	A6B56_12055	ABCH41_08310	PO41_003216	LU89_12925	CXA33_15415	LIX38_001118	CKS46_04940
	stdA	Std fimbriae	SNSL254_RS16480	DXW89_19275	ABCH47_04215	DC644_07205	A6B56_07835	ABCH41_04225	PO41_002049	LU89_04305	CXA33_12590	LIX38_001533	CKS46_09320
	stdB		SNSL254_RS16475	DXW89_19270	ABCH47_04220	DC644_07210	A6B56_07840	ABCH41_04230	PO41_002050	LU89_04310	CXA33_12585	LIX38_001534	CKS46_09315
	stdC		SNSL254_RS16470	DXW89_19265	ABCH47_04225	DC644_07215	A6B56_07845	ABCH41_04235	PO41_002051	LU89_04315	CXA33_12580	LIX38_001535	CKS46_09310
	steA	Ste fimbriae	SNSL254_RS16070	DXW89_18840	ABCH47_04615	DC644_07610	-	-	-	-	-	-	-
	steB		SNSL254_RS16075	DXW89_18845	ABCH47_04610	DC644_07605	-	-	-	-	-	-	-
	steC		SNSL254_RS16080	DXW89_18850	ABCH47_04605	DC644_07600	-	-	-	-	-	-	-
	steD		SNSL254_RS16085	DXW89_18855	ABCH47_04600	DC644_07595	-	-	-	-	-	-	-
	steE		SNSL254_RS16090	DXW89_18860	ABCH47_04595	DC644_07590	-	-	-	-	-	-	-
	steF		SNSL254_RS16095	DXW89_18865	ABCH47_04590	DC644_07585	-	-	-	-	-	-	-
	stfA	Stf fimbriae	SNSL254_RS02025	DXW89_04800	ABCH47_18260	DC644_16555	A6B56_21395	ABCH41_18560	PO41_003361	LU89_19385	CXA33_17055	LIX38_002341	CKS46_21650
	stfC		SNSL254_RS02030	DXW89_04795	ABCH47_18255	DC644_16550	A6B56_21390	ABCH41_18555	PO41_003360	LU89_19380	CXA33_17060	LIX38_002340	CKS46_21645
	stfD		SNSL254_RS02035	DXW89_04790	ABCH47_18250	DC644_16545	A6B56_21385	ABCH41_18550	PO41_003359*	LU89_19375	CXA33_17065	LIX38_002339	CKS46_21640
	stfE		SNSL254_RS02040	DXW89_04785	ABCH47_18245	DC644_16540	A6B56_21380	ABCH41_18545	PO41_003358	LU89_19370	CXA33_17070	LIX38_002338	CKS46_21635
	stfF		SNSL254_RS02045	DXW89_04780	ABCH47_18240	DC644_16535	A6B56_21375	ABCH41_18540	PO41_003357	LU89_19365	CXA33_17075	LIX38_002337	CKS46_21630
	stfG		SNSL254_RS02050	DXW89_04775	ABCH47_18235	DC644_16530	A6B56_21370	ABCH41_18535	PO41_003356	LU89_19360	CXA33_17080	LIX38_002336	CKS46_21625
	stfH		SNSL254_RS02055	DXW89_04770	ABCH47_18230	DC644_16525	A6B56_21365	ABCH41_18530	PO41_003355	LU89_19355	CXA33_17085	LIX38_002335	CKS46_21620
	sthA	Sth fimbriae	SNSL254_RS24390	DXW89_05880	ABCH47_19285	DC644_10745	A6B56_18785	ABCH41_19575	PO41_001329	LU89_20405	CXA33_08200	LIX38_002545	CKS46_12185
	sthB		SNSL254_RS24385	DXW89_05885	ABCH47_19290	DC644_10750	A6B56_18790	ABCH41_19580	PO41_001330	LU89_20410	CXA33_08205	LIX38_002546	CKS46_12190
	sthC		SNSL254_RS24380	DXW89_05890	ABCH47_19295	DC644_10755	A6B56_18795	ABCH41_19585	PO41_001331	LU89_20415	CXA33_08210	LIX38_002547	CKS46_12195
	sthD		SNSL254_RS24375	DXW89_05895	ABCH47_19300	DC644_10760	A6B56_18800	ABCH41_19590	PO41_001332	LU89_20420	CXA33_08215	LIX38_002548	CKS46_12200
	sthE		SNSL254_RS24370	DXW89_05900	ABCH47_19305	DC644_10765	A6B56_18805	ABCH41_19595	PO41_001333	LU89_20425	CXA33_08220	LIX38_002549	CKS46_12205
	stiA	Sti fimbriae	SNSL254_RS01935	DXW89_04900	ABCH47_18350	DC644_16645	A6B56_06055	ABCH41_18650	PO41_003379	LU89_19475	CXA33_11780	LIX38_002359	CKS46_11245
	stiB		SNSL254_RS01930	DXW89_04905	ABCH47_18355	DC644_16650	A6B56_06050	ABCH41_18655	PO41_003380	LU89_19480	CXA33_11785	LIX38_002360	CKS46_11250
	stiC		SNSL254_RS01925	DXW89_04910	ABCH47_18360	DC644_16655	A6B56_06045	ABCH41_18660	PO41_003381	LU89_19485	CXA33_11790	LIX38_002361	CKS46_11255
	stiH		SNSL254_RS01920	DXW89_04915	ABCH47_18365	DC644_16660	A6B56_06040	ABCH41_18665	PO41_003382	LU89_19490	CXA33_11795	LIX38_002362	CKS46_11260
	stj1	Stj fimbriae	SNSL254_RS24290	DXW89_05995	ABCH47_19385	DC644_10845	A6B56_18885	ABCH41_19675	PO41_001349	LU89_20505	CXA33_08300	LIX38_002565	CKS46_12285
	stj2		SNSL254_RS24285	DXW89_06000	ABCH47_19390	DC644_10850	A6B56_18890	ABCH41_19680	PO41_001350	LU89_20510	CXA33_08305	LIX38_002566	CKS46_12290
	stjC		SNSL254_RS24280	DXW89_06005	ABCH47_19395	DC644_10855	A6B56_18895	ABCH41_19685	PO41_001351	LU89_20515	CXA33_08310	LIX38_002567	CKS46_12295
	stjB		SNSL254_RS24275	DXW89_06010	ABCH47_19400	DC644_10860	A6B56_18900	ABCH41_19690	PO41_001352	LU89_20520	CXA33_08315	LIX38_002568	CKS46_12300
	stj3		SNSL254_RS24270	DXW89_06015	ABCH47_19405	DC644_10865	A6B56_18905	ABCH41_19695	PO41_001353	LU89_20525	CXA33_08320	LIX38_002569	CKS46_12305
	fimA	Type 1 fimbriae	SNSL254_RS03820	DXW89_03185	ABCH47_16485	DC644_18000	A6B56_09375	ABCH41_16795	PO41_001218	LU89_17535	CXA33_03050	LIX38_003591*	CKS46_16850*
	fimI		SNSL254_RS03825	DXW89_03180	ABCH47_16480	DC644_18005	A6B56_09370	ABCH41_16790	PO41_001217	LU89_17530	CXA33_03045	LIX38_003590	CKS46_16845
	fimC		SNSL254_RS03830	DXW89_03175	ABCH47_16475	DC644_18010	A6B56_09365	ABCH41_16785	PO41_001216	LU89_17525	CXA33_03040	LIX38_003589	CKS46_16840
	fimD		SNSL254_RS03835	DXW89_03170	ABCH47_16470	DC644_18015	A6B56_09360	ABCH41_16780	PO41_001215	LU89_17520	CXA33_03035	LIX38_003588	CKS46_16835
	fimH		SNSL254_RS03840	DXW89_03165	ABCH47_16465	DC644_18020	A6B56_09355	ABCH41_16775	PO41_001214	LU89_17515	CXA33_03030	LIX38_003587	CKS46_16830
	fimF		SNSL254_RS03845	DXW89_03160	ABCH47_16460	DC644_18025	A6B56_09350	ABCH41_16770	PO41_001213	LU89_17510	CXA33_03025	LIX38_003586	CKS46_16825
	fimZ		SNSL254_RS03850	DXW89_03155	ABCH47_16455	DC644_18030	A6B56_09345	ABCH41_16765	PO41_001212	LU89_17505	CXA33_03020	LIX38_003585	CKS46_16820
	fimY		SNSL254_RS03855	DXW89_03150	ABCH47_16450	DC644_18035	A6B56_09340	ABCH41_16760	PO41_001211	LU89_17500	CXA33_03015	LIX38_003584	CKS46_16815
	fimW		SNSL254_RS03865	DXW89_03140	ABCH47_16440	DC644_18045	A6B56_09330	ABCH41_16750	PO41_001209	LU89_17490	CXA33_03005	LIX38_003582	CKS46_16805
*Genes with mutations; -, no homologs were detected.
