# Supplementary material for: Genotypes and associated traits in Salmonella enterica Newport strains linked to fresh produce-associated outbreaks in the United States
Source: Front Microbiol. 2026 Jan 23;16:1676706. doi: 10.3389/fmicb.2025.1676706 (PMC12876177; doi:10.3389/fmicb.2025.1676706)
Supplement: Supplementary file 4 [file Table_4.XLSX]

## Sheet: Table 4
Table 4. Sequence types (ST) and lineages of the SNP clusters containing more than 100 matched isolates.
ID	SNP cluster	# matched isolates	ST	Lineage
1	PDS000015877.87	110	118	III
2	PDS000038658.83	101	118	III
3	PDS000004405.71	107	118	III
4	PDS000009727.74	108	118	III
5	PDS000011222.82	108	118	III
6	PDS000008162.92	111	118	III
7	PDS000032637.93	115	118	III
8	PDS000030683.103	126	45	II
9	PDS000042157.84	133	45	II
10	PDS000051782.44	136	118	III
11	PDS000011406.94	139	118	III
12	PDS000028439.82	142	5	III
13	PDS000002574.64	143	118	III
14	PDS000026605.122	148	118	III
15	PDS000004419.149	157	5	III
16	PDS000009062.132	166	5	III
17	PDS000002190.130	188	46	II
18	PDS000004394.161	188	118	III
19*	PDS000029581.122	193	118	III
20	PDS000011465.169	197	45	II
21	PDS000027823.168	231	45	II
22	PDS000032635.179	251	118	III
23	PDS000004404.186	257	118	III
24	PDS000032581.109	266	31	II
25	PDS000032630.176	267	118	III
26	PDS000032759.183	273	118	III
27	PDS000032628.216	291	118	III
28	PDS000026606.205	306	118	III
29	PDS000032632.214	316	118	III
30	PDS000011606.240	320	45	II
31	PDS000029614.228	382	118	III
32	PDS000002582.289	399	118	III
33	PDS000027978.320	505	5	III
34	PDS000002495.390	531	45	II
35	PDS000004397.400	550	118	III
36*	PDS000004406.496	816	118	III
37	PDS000032634.339	846	118	III
38	PDS000032578.276	1060	132	II
39	PDS000004395.640	1319	118	III
40	PDS000004418.659	1391	5	III
41*	PDS000002504.637	1481	45	II
42	PDS000029625.586	1681	5	III
43	PDS000002596.157	1812	118	III
44	PDS000012071.602	2968	46	II
45	PDS000007781.1245	3960	132	II
46*	PDS000029636.1036	4344	5	III
47*	PDS000127718.405	4994	118	III
*Examined in detail in this study.
